# Supplementary material for: Immunogenic Cell Death in Electroporation-Based Therapies Depends on Pulse Waveform Characteristics
Source: Vaccines (Basel). 2023 May 29;11(6):1036. doi: 10.3390/vaccines11061036 (PMC10304444; doi:10.3390/vaccines11061036)
Supplement: Supplementary file 1 [file vaccines-11-01036-s001.zip]

Archive with 1 entries (1 files):
- vaccines-2340888-supplementary.pdf
